# Supplementary material for: Cardiomyocyte-Specific Loss of Glutamyl-prolyl-tRNA Synthetase Leads to Disturbed Protein Homeostasis and Dilated Cardiomyopathy
Source: Cells. 2023 Dec 22;13(1):35. doi: 10.3390/cells13010035 (PMC10778562; doi:10.3390/cells13010035)
Supplement: Supplementary file 1 [file cells-13-00035-s001.zip]

Archive with 3 entries (3 files):
- cells-2642887-supplementary.pdf
- Supplementary Table 1.xlsx
- Supplementary Table 2.xlsx
